# Supplementary material for: Perspectives of healthcare workers on the integration of overdose detection technologies in acute care settings
Source: Addict Sci Clin Pract. 2024 Jan 12;19:4. doi: 10.1186/s13722-023-00433-7 (PMC10785401; doi:10.1186/s13722-023-00433-7)
Supplement: Supplementary file 1 — Additional file 1. Additional quotes from the qualitative interviews. [file 13722_2023_433_MOESM1_ESM.xlsx]

## Sheet: Coding 
Section	Subsection	Participant Number	Quote
Section 1: Perspectives on Patient Care
	Subtheme 1 Access and patient safety
		13	“I would see it as a benefit to their safety and wellbeing. They’re going to use whether we want them to or not so how can we better facilitate their medical care if they are going to use, right? And often times we have a problem with patients leaving the units and they go off site and they use and then they come back and they’ve missed medications and things like that, right? Anything that could…
		14	“And then sometimes with hospitals, people are staying there for so long that it’s kind of a semi-prison system, right, like they can't go anywhere. If you leave, you’re going against medical advice and you’ve left AMA and all of this stuff starts happening. So it’s really looking at why are people doing what they’re doing. And then what's your four or five-pronged approach, and this being one.”
		6	I think what I’m most excited about is the patients that are in hospital that are cut off from their usual drug supply or have been – had to stop taking drugs all at once and now are at a significant risk of overdosing, I think that’s a really big one. But then I also think about the people in rural communities that just don’t have access to supervised consumption sites in person. I think that’s …
		14	“Well, I mean currently it’s being done as unsupervised and there's a lot of danger to that. I don't know if there's been any kind of near misses in terms of people passing out and being discovered in time but there wasn’t support there for them.
		15	Especially if someone were to go down and need emergency response, there’s still a delay.
		12	The barrier always will be phones for patients. I think a lot of people have pay as you go phones and so don’t always have necessarily – they don’t have data or the ability to always have apps but then also they just don’t have phones too.
		13	It would be great if we could offer this sort of as a solution because sometimes we do have barriers where a patient can’t make it to our supervised consumption site here in the hospital, say their medical needs are too acute but they still want to be able to use their elicit substances or even if they’re on injectable OET treatment. I don’t know how we could practically implement that. Typically…
		12	Yeah. I would recommend them but then in the same time I would have to say, however, if you’re caught using drugs on hospital property or in the hospital you can be ticketed or you know you can – there can be some consequences to being found using those. But then if they were to go offsite with friends or just by themselves then I definitely want them to have the tools to be safe.
		5	very similar to what I said before; it’s more of a partnership, looking as a partnership with a group or an outreach group that already seeds these individuals in person. And being able to kind of integrate it within their service, it would be really great to see how an outreach group can be the ones who are taking these calls versus individuals within their community where – versus individuals t…
	Subtheme 2: Rapport Building		So for the maternity population, I think the group that are in there to help them to stabilize or getting alright after the baby is born, but they’re not fully stabilized on their prescribed dosages
		15	So, I think where I see some of the apps possibly really making a difference is within areas where substance use would be more isolated; so work camps and industry where, you know, if you're using substances, it has direct impacts to your employment, and so people are often hiding substance use and using alone and not telling anyone on purpose, because they don’t want anyone to know.
		10	Yes, I think several different settings would be appropriate. I think in the public school system, I think there are a lot of mental health issues that children are hesitant to speak with staff about, because of the small community and the stigma attached with a lot of – you know, not only substance use, but mental health as well – for them to have kind of an unbiased person to call and chat with…
		3	I think hospitals, I think any kind of recovery programs, at home. I think as well, I mean, it’s been identified that certain trades are at higher risk, so for employers to advertise these services and have a space dedicated for people to use these services if the need comes up while they're working, I think that would be a big benefit.
		15	We have a large industry population in our northern regions, both in the northwest and the northeast – oil and gas and mining. Those folks, you know, unfortunately, die a lot behind closed doors. So, I do think a virtual service is an option for them, and they don’t have to tell a soul, you know; they don’t have to tell their family or their best friend, they can continue to use substances and st…
		14	So I think it can come via that outside of healthcare setting facing that’s family member driven, if there is a good a relationship, not a punitive relationship. Or it could be coming from a healthcare relationship or outside of the healthcare sector, like community-based agencies where there’s housing folks involved, particularly housing for this, either supervised housing or housing that has so…
		12	I think there is like always that level of trust that needs to be built and I think there is always a suspicion with apps that it will – you know even though it’s on their health records and stuff, that it’s like one more way that it’s kind of showing that they use substances so I think that’s always an issue as well when it’s an app.
		12	I mean whenever you don’t have that face to face contact you’re losing an opportunity to engage the person and build those relationships, which sometimes a lot of people have a lot of trauma associated with their hospital admissions and being in hospital and stuff and so you’re just trying to slowly work your relationships with those people so that eventually they might be able to engage in care …
		13	If this sort of application of services was implemented, it would take some rapport building between them and the system to see that it actually works and that it’s effective.
		3	I think we, as an organisation, can certainly maybe on discharge, recommend virtual services to folks, but while they're in our care and we’re providing care, I think nothing’s better than having someone present, ready to respond, aware that the substance use is happening and ensuring that people know that, and feeling comfortable to disclose. So, yes, I don’t know that virtual within acute care …
		9	I don’t feel like they'd be that different than what we’ve already talked about. It would be relationship-building, trust. Why would someone sitting there talking to a real person want to [unintelligible 00:33:27] it? And I think the benefits are there, but I think being able to communicate [unintelligible 00:33:30] would be helpful.
		2	In primary care if you leverage – I guess if family docs have patients who would use these VCS, if it could link with the family docs – I don’t think it’s feasible for the family doc to be the person who is supervising this person virtually, but if there was some ability to have that continuity with someone they have rapport with – so if they happen to have a family doctor, and they use the site,…
	Subtheme 3: Stigma Reduction
		15	anytime that we can support people to use substances safely, we do a little bit of work to destigmatise that, and empower people to know that they're worth – they're worthy and important, and that we want them to stay alive. So, I think that having a virtual service can work towards that goal of destigmatising substance use, which is what I'd love to see.
		15	I think there is a message behind it that states, “we want to keep you safe, we want to keep you healthy, we want to look after you, this is important.”
		13	I guess healthy promotion of this type of service, often times things can come across as so clinical in nature or cold in its approach when really what we need to treat addiction with is compassion and warmth. I don’t know how that would be implemented in a services such as this virtual supervised consumption, to make it feel like you’re not being judged or stigmatized is the number one priority.…
		12	I think they would probably have to try it in order to alleviate some anxieties. I think there is always the worry of stigma, people finding out that they’re using them and they’ll be judged. That’s also the benefit of using the app and the hotline is that it is a bit more discreet, that necessarily the staff doesn’t have to be aware of it, unlike when they come to our injection site we do let th…
		15	But I do think in a acute care setting where, if you separate out substance use specifically and have a virtual service look after that, I just think it does inadvertently say, “yeah, we care about you, but if you decide you want to use drugs, please go do it over here with these people, and we’re going to just take care of this section.” And I think when we do that, it is stigmatising, it does s…
		2	Yeah, I’m not sure – well, maybe if there was – like, it depends what the barriers to having the in-person consumption sites was. Lie, so if it was, like an issue with COVID and, like resources, if there was some satellite clinic space where patients could be separated and isolated, like individually – I’m not too familiar with how they actually ran, or run, so – but if there was a benefit, that …
		6	Yeah, like the regular ones where there’s a lot of misinformation and stigma, like I would say a lot of the staff are weary to promote something like that because I feel like that’s enabling. So I think a lot of the barriers can be addressed by providing more education about consumption sites. I also think a barrier would be if somebody didn’t have a phone. If somebody was like – if you’re planni…
		6	So, first off, that kind of shows to the patients like “I can’t use here. I have to hide in secret here because I’m not allowed to have my own substances so I’m going to have to go buy them outside, hide them somewhere and maybe use them outside, use them in a bathroom.” So that’s a huge barrier. I feel like there’s not enough safe spaces or safe staff that can promote patients to use the supervi…
		6	I think what I’m most excited about is the patients that are in hospital that are cut off from their usual drug supply or have been – had to stop taking drugs all at once and now are at a significant risk of overdosing, I think that’s a really big one. But then I also think about the people in rural communities that just don’t have access to supervised consumption sites in person. I think that’s …
		6	Yeah, I just really think that I hope that it does come to hospital and that hospitals think about having supervised consumption sites or just like rooms where patients can use safely. I feel like that would never happen but if it were to happen it would be really helpful.
		6	I don’t feel like they'd be that different than what we’ve already talked about. It would be relationship-building, trust. Why would someone sitting there talking to a real person want to [unintelligible 00:33:27] it? And I think the benefits are there, but I think being able to communicate [unintelligible 00:33:30] would be helpful.
		5	I think they're – probably a good place to start would be to be engaging more health care providers and primary care providers and seeing what their thoughts are and maybe doing a little bit of the grassroots work to change attitudes. And then just doing lots of education on how these services could help their patients.
Section 2: Impacts on Healthcare Workers
	Subtheme 1: Healthcare Worker Burden
		13	Equipment wise, no, medically wise, I think, yes. Especially if it did improve things like overdoses in the hospital, I mean because those do happen. And that takes a lot of time and resources and staff away from the other patients when they’re responding to an overdose. So if this sort of thing could alleviate that sort of strain on the system then it might actually be not only financially worth…
		11	Yeah. I think it definitely will end up being an extra responsibility on nursing staff. And then I think that physicians will, regardless of whether or not it is kind of framed as there was somebody who is overseeing this, I think most physicians will feel some form of kind of moral obligation to also be kind of listening in and checking in more often on the patients, knowing that they’re activel…
		11	No. I mean I think the goal is to have safe use in whatever form that looks like. It’s just hard to create that space without that stigma in order to have that happen. And again I think the emergency department is, in most places, is kind of crumbling right now. So to add something extra I think is going to take a lot – a lot of work and a lot of buy-in, and I don’t – I don’t know where that’s go…
		13	I think it would help, especially if it came down to like our staffing, right? The emergency room staff are so burned out, so stressed out enough as it is, if there’s a way to implement this sort of service so that would free up staff to not have to worry about, I could see some benefit in that.
		12	Yeah, and do you feel like there are enough resources in acute care settings to supports these virtual services? Respondent: Probably not currently in most hospitals, I wouldn’t say. I don’t think most people have an understanding – I don’t think most people would be aware of these services quite yet if you’re not in the addiction world.
		2	Yeah, I’m not sure – well, maybe if there was – like, it depends what the barriers to having the in-person consumption sites was. Lie, so if it was, like an issue with COVID and, like resources, if there was some satellite clinic space where patients could be separated and isolated, like individually – I’m not too familiar with how they actually ran, or run, so – but if there was a benefit, that …
	Subtheme 2: Stigma and Buy in
		13	If this sort of application of services was implemented, it would take some rapport building between them and the system to see that it actually works and that it’s effective
		14	Yeah, I think that all senior leadership support to frontline and change management is very critical. I think that having some peer advisory and lived-experience advisory on how to make it happen would kind of, you know, prying into that local knowledge would be also very helpful. Because for people who’ve used the system and gone in and out, they would know what it all feels like.
		11	I think buy-in from staff and nursing staff is a huge thing here in Kingston. There is still a lot of stigma, and especially – there’s a lot of stigma from everyone. I think the physicians are more so opening their eyes to the program and how to like problem solve.
		11	And it’s been difficult, so I don’t know how open they would be to promoting a safe – like safe consumption, such as these sites. So I think, I’d say like the personnel is going to be a huge barrier here in Kingston.
		11	I think money, permission from the higher-ups of the hospital. Buy-in from all healthcare staff. And then again I think just an appropriately private place for this type of substance use, I guess.
		11	No, I think again the biggest thing is going to be buy-in from the healthcare professionals, from whoever’s running it, so that patients feel – or not even patients, but people who use substances feel comfortable using these facilities or these apps and things like that. Again I think it’s going to be – we need to be selective as to who’s running them and then gradually get more buy-in from other…
		14	The other thing is that you have to have the leadership behind it. And you have to have the team and the frontline service provider behind it. Because I feel right now, any other healthcare setting, I would say in bathrooms who are based in the community, and bathrooms are, people are not encouraged to use at all. If anything, they’re shooed away or don’t go in there, so they go to Starbucks or t…
		11	Again I see that as the biggest barrier here, just kind of watching our nursing staff interact with some patients with substance use disorder and trying to get buy-in from physicians on like Suboxone prescribing and stuff has been hard.
		13	I mean if…[pauses] that’s a tough question to answer. I don’t know if I could recommend these apps because I just don’t know if they’re benefiting. Like I said, it doesn’t have a very good reputation, the DORS app
		15	I think we, as an organisation, can certainly maybe on discharge, recommend virtual services to folks, but while they're in our care and we’re providing care, I think nothing’s better than having someone present, ready to respond, aware that the substance use is happening and ensuring that people know that, and feeling comfortable to disclose. So, yes, I don’t know that virtual within acute care …
		10	It comes back to that stigma piece, right. There are people that are very much hesitant and, you know, they feel that they're enabling – well, I mean, this is just in reference to drug users – but they're enabling drug users to continue using drugs if they equip them with Naloxone or these safe consumption services.
		15	I think the biggest barrier would be staff attitude and changing the kind of conversation about people feeling territorial, and oh why would they need that when they're in hospital? Or why are we even supporting substance use and those kind of attitudes.
		5	a good place to start would be to be engaging more health care providers and primary care providers and seeing what their thoughts are and maybe doing a little bit of the grassroots work to change attitudes. And then just doing lots of education on how these services could help their patients.
Section 3: System Level Challenges
	Subtheme 1: Coordination of Emergency Response
		3	I think we, as an organisation, can certainly maybe on discharge, recommend virtual services to folks, but while they're in our care and we’re providing care, I think nothing’s better than having someone present, ready to respond, aware that the substance use is happening and ensuring that people know that, and feeling comfortable to disclose. So, yes, I don’t know that virtual within acute care …
		3	Again I think it’s, the biggest reason I can think of is the logistics of the emergency response when it’s needed, how does that work
	Subtheme 2: Policy and Legal Issues
			Decriminalisation is happening at the end of January; soon people with a very small amount of substances, it’s not going to be criminalised to have those on your person. And so, we’re having to shift already to start accommodating people to have substances if they come into our facility
		12	I think you definitely would have to have a whole overhaul on your policy within a hospital and it would have to have the buy in from like the upper echelons, but also the nursing too. I think even with our supervised injection site opening here at the hospital there was a lot of concern about what their liability was and things like that.
		11	who’s liable for a patient who’s using. Again I think there is going to be a lot of stigma around that and yeah, I just don’t think that that’s really going to happen here in Kingston any time soon
		12	Yeah, I would say policy is the biggest one for that. I mean I can see the benefits in terms of cost saving and like you know – our supervised injection site is costly but at least here you have immediate like access to a code blue team and nursing response and it would be quick
		13	I don’t know what policy would look like on this sort of thing, right? I mean that’s half our battle sometimes is we have to follow policy and procedure on certain things. That’s a matter that’s way above my pay grade.
		17	So the only thing is like I said, in hospital, just because of the nature of a hospital, it could – depending on what the treatment is for that individual, it can be kind of conflicting. In a community setting, I mean, you could have those same concerns to a degree, you would just have to figure out how it would be integrated and it would probably be limited to only certain service where it would…
		6	Just like ideologies from the government. Like a very conservative government or just ideologies that are – that people have about drug use. Like we have to address the stigma and we have to educate health care providers and politicians about why harm reduction is important, why it helps, how it can save lives.
			Nurses don’t want more work. They don’t want – they’re already so busy they need this to be a very seamless transition, so if it’s going to have virtual – and a lot of the times too with psychiatrist nursing, a lot of our patients have substance use disorder that have escalated into psychosis and a lot of the time that makes the patient really dysregulated and ends up having the patient restraine…
	Subtheme 3: Only one tool
		14	I think it has to be, so if it’s part of the plant that’s initiated by the hospital in addition to an overdose prevention site, it needs to be seen as one aspect of the whole plan and not the plan. And so that’s first and foremost; it’s part of what else is there to help with this, with the people’s need to use alone or the need to use in bathrooms.
		15	So, I see it maybe as a compliment, but not a main focus of the work ahead within our acute care facilities.
		15	I think preferred would be to have a peer on staff that’s there, ready to support, because I think, you know, having someone with lived experience there who sort of has that lens and can support you and sort of see some of the challenges that are naturally there in those settings, can be really helpful.
		7	very similar to what I said before; it’s more of a partnership, looking as a partnership with a group or an outreach group that already seeds these individuals in person. And being able to kind of integrate it within their service, it would be really great to see how an outreach group can be the ones who are taking these calls versus individuals within their community where – versus individuals t…
		5	I guess just marketing and making sure it's out there and that we're reaching people who use substances but also reaching health care providers so that they're aware and when they're interacting with people who use substances that they can share that information and that it becomes hopefully standard part of discharge planning.
		15	I think we, as an organisation, can certainly maybe on discharge, recommend virtual services to folks, but while they're in our care and we’re providing care, I think nothing’s better than having someone present, ready to respond, aware that the substance use is happening and ensuring that people know that, and feeling comfortable to disclose.
		14	Because we work with, in a healthcare setting and do things called decision-support trees that helps clinicians around safe use, these were mentioned as tools or as resources for when nurses are doing – or anybody in the team are involved with a client and they’re doing some either care planning for discharge or care planning for when they are home with their babies.”
		12	With our program we have an emergency RN that goes and consults with patients who come in who use substances and we’re asked to see them, so usually it’s just part of our discharge teaching, especially if they’re discharged from the emerg. Then we also do outreach for the inpatient acute care units and so we always offer a Narcan kit. Personally, if I give a Narcan kit I will also either tell the…
		11	But again when they’re being discharged, if there were some form of paper, something that explained what these sites were, I think it could mean a lot to send someone home with that for them to have a read over at another point in time when they’re a bit more stable and wanting to think about other things
